# Supplementary material for: Anisotropic Chitosan Scaffolds Generated by Electrostatic Flocking Combined with Alginate Hydrogel Support Chondrogenic Differentiation
Source: Int J Mol Sci. 2021 Aug 28;22(17):9341. doi: 10.3390/ijms22179341 (PMC8430627; doi:10.3390/ijms22179341)
Supplement: Supplementary file 1 [file ijms-22-09341-s001.zip]

Archive with 1 entries (1 files):
- ijms-1327376-supplementary.pdf
